# Supplementary material for: Cardiovascular Risk Associated with Alpha-1 Antitrypsin Deficiency (AATD) Genotypes: A Meta-Analysis with Meta-Regressions
Source: J Clin Med. 2023 Oct 12;12(20):6490. doi: 10.3390/jcm12206490 (PMC10607733; doi:10.3390/jcm12206490)
Supplement: Supplementary file 1 [file jcm-12-06490-s001.zip]

Archive with 1 entries (1 files):
- jcm-2613212-supplementary.pdf
